# Supplementary material for: Arabidopsis Mutant bik1 Exhibits Strong Resistance to Plasmodiophora brassicae
Source: Front Physiol. 2016 Sep 13;7:402. doi: 10.3389/fphys.2016.00402 (PMC5020103; doi:10.3389/fphys.2016.00402)
Supplement: Table S1 — Primers used in this study. [file Table1.XLSX]

## Sheet: Sheet1
Table S1. Primers used in this stduy.
Gene name	Accession number	Sense primer (5'-3')	Antisense primer (5'-3')
Quantitative RT-PCR
ERF1	AT3G23240	CAAGACCTTCCGATCAAATCCGT	CCCGAGCCAAACCCTAATACC
PDF1.2	AT5G44420	TGTTTGGCTCCTTCAAGGTT	TTCTCTTTGCTGCTTTCGAC
PR1	AT2G14610	CGTTCACATAATTCCCACGAG	TCAGTGAGACTCGGATGTGC
Pb actin	AY452179.1	CACCGACTACCTGATGAA	CAGCTTCTCCTTGATGTC
BIK1	AT2G39660	ACTTATGGGTACGCCGCGCCTGAGT	GGCACGGACCACTTGGTCCA
UBQ10	AT4G05320	AGATCCAGGACAAGGAAGGTATTC	CGCAGGACCAAGTGAAGAGTAG
Actin	AT3G18780	AATCCACGAGACAACCTA	AGCGATACCTGAGAACATA
Genotyping
BIK1-RP	AT2G39660		TTTGTGTAAACCGTTTTTCGG
BIK1-LP	AT2G39660	TACTTGGGGCAACTGAGTCAC
BIK1-LB	AT2G39660	ATTTTGCCGATTTCGGAAC
SID2-RP	AT1G74710		TCTGATGGATCTCCAATCGTC
SID2-LP	AT1G74710	AAGACACAATCCGATTTGCTG
SID2-LB	AT1G74710	TTCATAACCAATCTCGATACAC
